# Supplementary material for: Physicochemical, Quality and Flavor Characteristics of Starch Noodles with Auricularia cornea var. Li. Powder
Source: Foods. 2024 Apr 12;13(8):1185. doi: 10.3390/foods13081185 (PMC11048883; doi:10.3390/foods13081185)
Supplement: Supplementary file 1 [file foods-13-01185-s001.zip]

Archive with 1 entries (1 files):
- foods-2899965-supplementary.pdf
